# Supplementary material for: The Yeast HMGB Protein Hmo1 Is a Multifaceted Regulator of DNA Damage Tolerance
Source: Int J Mol Sci. 2025 Apr 1;26(7):3255. doi: 10.3390/ijms26073255 (PMC11989408; doi:10.3390/ijms26073255)
Supplement: Supplementary file 1 [file ijms-26-03255-s001.zip]

Archive with 1 entries (1 files):
- ijms-3536576-supplementary.pdf
